# Supplementary material for: A systematic review and meta-analysis of the morbidity of the donor-site of flaps harvested based on the first intermetatarsal artery
Source: JPRAS Open. 2026 Jan 17;48:884–901. doi: 10.1016/j.jpra.2026.01.009 (PMC12924899; doi:10.1016/j.jpra.2026.01.009)
Supplement: Supplementary file 4 [file mmc4.xlsx]

## Sheet: Data extraction
Section 1: Author Information
Name			Occupation			Start date		Completion date
Section 2: General Study Information
Study ID (Surname 1st author, year)		Study Title		DOI	Study authors	Study type	Pro-/Retro-spective	Country	Multicenter	Funding source	Ethics approval (Y/N)
Section 3: Methods
Study ID	Start date	End date	Follow-up duration	Flap type	Flap size	Donor closure	Operation time	Pre-existing foot defects accounted for?	Outcomes reported by...	Postoperative protocol	Measurement tools
Section 4: Participant Characteristics
Study ID	Number	Age	Sex (M:F)	Indication procedure	Smokers. (Y/N + n)	Loss to follow up (n)	Comorbidities reported
Section 5: Objective Outcomes
Study ID	Time since operation (d)	Morbidity: Total Incidence		Morbidity: Number particpants		Delayed wound healing	Wound dehiscence	Hematoma	Necrosis	Hematoma	Infection	Contraction	Second operation
		Count	%	Count	%
Section 5: Subjective Outcomes
Study ID	Time since operation (d)	Morbidity: Total Incidence		Morbidity: Number particpants		Pain/ Metatarsalgia, Hyperalgesia	Hypersensitivity	Numbness/ Diminished sensation	Cold intolerance	Gait disturbance	Daily life/ work disturbance	Sport hinderence	Poor appearance
		Count	%	Count	%
