# Supplementary material for: A systematic review and meta-analysis of the morbidity of the donor-site of flaps harvested based on the first intermetatarsal artery
Source: JPRAS Open. 2026 Jan 17;48:884–901. doi: 10.1016/j.jpra.2026.01.009 (PMC12924899; doi:10.1016/j.jpra.2026.01.009)
Supplement: Supplementary file 5 [file mmc5.xlsx]

## Sheet: Meta-analysisSubjectiveMorbidit
StudyID	StudyType	Spective	TrialStart	FlapType	NumberParticipants	Age	PercentMen	Sub_Morb_Number	RiskOfBias
Evin, 2023	0	0	3	1	33	36.8	69.7	4	2
Huang, 2025	0	0	1	1	15	39.9	86.7	7	0
Ma, 2016	1	1	3	0	14	35.2	100	0	0
Li, 2000	1	1	1	1	5	22	60	0	1
Piñal, 2006	1	1	-	1	8	33	-	1	0
Zhao, 2010	1	1	2	1	6	25.5	66.7	2	1
Li, 2023	1	1	3	1	12	38.6	58.3	1	1
Kim, 2016	1	0	2	1	54	41.7	79.6	12	2
Ray, 2008	1	0	2	1	6	31	100	0	2
Gu, 2014	1	1	2	1	21	34.5	61.9	1	1
Rui, 2010	1	1	2	1	7	32	71.4	0	1
Piñal 2007	1	1	1	1	6	37	83.3	0	0
Codes	0: Cohort study; 1: Case series	0: Retrospective; 1: Prospective	0: 1980-1990; 1: 1991-2000; 2: 2001-2010; 3: 2011-2020	0: Dorsalis pedis; 1: Toe flap					0: High; 1: Moderate; 2: Low

## Sheet: Meta-analysisObjectiveMorbidity
StudyID	StudyType	Pro/Retrospective	TrialStart	FlapType	NumberParticipants	Age	PercentMen	Objective_Morb_Number	RiskOfBias
Evin, 2023	0	0	3	1	33	36.8	69.7	5	2
Ma, 2016	1	1	3	0	14	35.2	100	0	0
Li, 2000	1	1	1	1	5	22	60	0	1
Piñal, 2006	1	1	-	1	8	33	-	0	0
Zhao, 2010	1	1	2	1	6	25.5	66.7	0	1
Li, 2023	1	1	3	1	12	38.6	58.3	0	1
Kim, 2016	1	0	2	1	246	41.2	82.9	13	2
Ray, 2008	1	0	2	1	6	31	100	0	2
Do Amaral, 2023	1	1	0	0	8	34.6	100	8	0
Gu, 2014	1	1	2	1	21	34.5	61.9	0	1
Rui, 2010	1	1	2	1	7	32	71.4	1	1
Piñal 2007	1	1	1	1	6	37	83.3	3	0
Kalfarentzos, 2015	1	0	2	0	7	62	71.4	0	1
Codes	0: Cohort study; 1: Case series	0: Retrospective; 1: Prospective	0: 1980-1990; 1: 1991-2000; 2: 2001-2010; 3: 2011-2020	0: Dorsalis pedis; 1: Toe flap					0: High; 1: Moderate; 2: Low
